# Supplementary material for: Numerical Study and Structural Optimization of Water-Wall Temperature-Measurement Device for Ultra-Supercritical Boiler
Source: Sensors (Basel). 2024 Sep 18;24(18):6038. doi: 10.3390/s24186038 (PMC11435903; doi:10.3390/s24186038)
Supplement: Supplementary file 1 [file sensors-24-06038-s001.zip]

Archive with 1 entries (1 files):
- sensors-3185844-supplementary.pdf
